# Supplementary material for: Overlapping SETBP1 gain-of-function mutations in Schinzel-Giedion syndrome and hematologic malignancies
Source: PLoS Genet. 2017 Mar 27;13(3):e1006683. doi: 10.1371/journal.pgen.1006683 (PMC5386295; doi:10.1371/journal.pgen.1006683)
Supplement: S1 Table — Of these, 26 are novel cases of classic SGS caused by mutations affecting SETBP1 residues D868-I871 and 3 are novel individuals presenting an atypical form of SGS secondary to mutations affecting SETBP1 residues E862, S867 and T873. (XLSX) [file pgen.1006683.s001.xlsx]

## Sheet: SGS clinical data
		Degron mutations (868-871) Novel cases																										Previously published
	Individuals	Current case 1	Current case 2	Current case 3	Current case 4	Current case 5	Current case 6	Current case 7	Current case 8	Current case 9	Current case 10	Current case 11	Current case 12	Current case 13	Current case 14	Current case 15	Current case 16	Current case 17	Current case 18	Current case 19	Current case 20	Current case 21	Current case 22	Current case 23	Current case 24	Current case 25	Current case 26	Suphapeetiporn K. et al. - Case 1	Suphapeetiporn K. et al. - Case 2	Lestner JM et al.	Miyake F et al.	Ko JM et al.	Herenger Y. et al. - Case 1	Herenger Y. et al. - Case 2	Takeuchi A. et al.	Carvalho E. et al. - Case 2	Hoischen A et al. - Case 1	Hoischen A et al. - Case 2	Hoischen A et al. - Case 3	Hoischen A et al. - Case 4	Hoischen A et al. - Case 5	Hoischen A et al. - Case 6	Hoischen A et al. - Case 7	Hoischen A et al. - Case 8	Hoischen A et al. - Case 9	Hoischen A et al. - Case 10	Hoischen A et al. - Case 11	Hoischen A et al. - Case 12
	cDNA	c.2606G>A	c.2602G>A	c.2612T>C	c.2609G>A	c.2612T>C	c.2612T>C	2602G>A	c.2602G>A	c.2608G>A	c.2607C>G	c.2612T>C	c.2602G>A	c.2602G>A	c.2602G>A	c.2602G>T	c.2608G>A	c.2608G>A	c.2602G>A	c.2612T>C	c.2608G>A	c.2608G>A	c.2608G>A	c.2602G>A	c.2609G>A	c.2612T>C	c.2612T>C	c.2608G>A	c.2608G>A	c.2612T>C	c.2612T>C	c.2608G>A	c.2608G>A	c.2608G>A	NA	c.2602G>A	c.2612T>C	c.2602G>A	c.2602G>A	c.2609G>A	c.2602G>A	c.2602G>A	c.2603A>C	C.2608G>A	c.2612T>C	c.2612T>C	c.2612T>C	c.2612T>C
	Protein	p.Ser869Asn	p.Asp868Asn	p.Ile871Thr	p.Gly870Asp	p.Ile871Thr	p.Ile871Thr	p.Asp868Asn	p.Asp868Asn	p.Gly870Ser	p.Ser869Arg	p.Ile871Thr	p.Asp868Asn	p.Asp868Asn	p.Asp868Asn	p.Asp868Thr	p.Gly870Ser	p.Gly870Ser	p.Asp868Asn	p.Ile871Thr	p.Gly870Ser	p.Gly870Ser	p.Gly870Ser	p.Asp868Asn	p.Gly870Asp	p.Ile871Thr	p.Ile871Thr	p.Gly870Ser	p.Gly870Ser	p.Ile871Thr	p.Ile871Thr	p.Gly870Ser	p.Gly870Ser	p.Gly870Ser	p.Ile871Ser	p.Asp868Asn	p.Ile871Thr	p.Asp868Asn	p.Asp868Asn	p.Gly870Asp	p.Asp868Asn	p.Asp868Asn	p.Asp868Ala	p.Gly870Ser	p.Ile871Thr	p.Ile871Thr	p.Ile871Thr	p.Ile871Thr
	Sex	F	F	M	M	F	M	M	F	M	F	F	M	M	M	F	F	M	F	F	F	F	M	F	F	M	M	M	M	M	F	M	M	M	M	M	F	M	F	M	M	F	F	F	M	F	M	M
	Age (current or age of death)	4 yr 11 ms	10 ms	24 ms	5 yr	NA	4 days	13 ms	3 ms	6 yr 10 ms	5 ms	18 ms	24 ms	17 ms	2 yr 11 ms	9 ms	14 ms	26 ms	10 ms	4 yr 6 ms	10 ms	4 yrs 4 ms	3yrs 9 ms	21 ms	3.5 ms	13 ms	11 days	6 yr 2 ms	11 ms	24 ms	9 ms	10 ms	15 yr	7 yr	NA	8 ms	4 yr 6m	27 ms	22 ms	7 ms	2 yr 6 ms	2-3 yr	6 ms	9 yr 3 ms	24 ms	NA	3 ms	3 yr 1 ms
	Deceased	+	+	+	+		+	+	+		+	+	+	+			+	+	+	+		+	+				+	+		+							+	+		+	+	+	+	+	+		+
Craniofacial findings	Microcephaly	+	+	+	+	+	-	+	NA	-	-	+	-	NA	+	+	+	+	+	NA	-	+	+	+	+	+	NA	-	+	NA	-	+	+	+	-	+	+	+	NA	NA	+	-	+	NA	-	+	+	+
	Large anterior fontanelle/sutures	+	+	+	+	NA	NA	+	+	+	+	-	+	+	+	+	+	-	-	+	+	+	+	+	+	NA	NA	+	+	+	+	+	+	+	NA	+	-	+	NA	+	+	+	+	+	+	+	+	+
	Prominent forehead	+	+	+	+	+	-	+	NA	+	+	+	+	+	-	+	+	+	+	+	+	+	+	+	+	+	+	+	+	NA	NA	+	+	+	+	+	+	+	+	+	+	+	+	+	+	-	+	+
	Bitemporal narrowing	+	+	+	+	+	+	+	+	+	+	+	+	+	-	+	+	-	+	+	+	+	+	+	+	+	NA	NA	NA	NA	NA	NA	NA	NA	NA	NA	+	+	+	+	+	+	NA	+	+	-	-	+
	Mid-face retraction	+	+	+	+	+	+	+	+	+	+	+	+	+	+	+	+	+	+	+	+	+	+	+	+	+	NA	+	+	+	+	+	+	+	+	+	+	+	+	+	+	+	+	NA	+	+	+	+
	Prominent eyes/shallow orbits	+	+	+	-	+	+	+	+	+	-	+	+	+	+	+	+	+	+	+	+	+	+	+	+	+	NA	+	NA	NA	NA	+	NA	NA	NA	NA	+	+	+	+	+	+	+	NA	+	+	+	+
	Hypertelorism	+	+	+	+	+	+	+	NA	-	+	+	+	+	+	-	-	+	-	+	+	+	+	+	+	-	NA	NA	+	NA	+	+	+	+	NA	+	+	+	+	+	+	+	+	+	+	+	-	+
	Upslanting palpebral fissures	+	NA	NA	NA	NA	NA	NA	+	-	-	NA	NA	NA	NA	+	+	+	+	+	+	+	+	+	+	-	NA	NA	NA	NA	NA	NA	NA	NA	NA	+	+	-	+	+	+	+	-	NA	+	+	NA	+
	infraorbital groove	+	+	+	+	+	+	+	+	+	-	+	+	NA	+	+	+	+	+	+	+	+	+	+	+	+	NA	+	+	+	NA	NA	NA	NA	+	+	+	+	+	+	+	+	NA	NA	+	+	+	+
	Abnormal helices and pinnae	+	+	+	+	-	+	+	+	+	+	+	+	+	+	+	+	+	+	+	+	+	+	+	+	+	NA	+	NA	NA	+	+	NA	NA	NA	NA	+	+	+	+	+	+	+	+	NA	+	+	+
	Low-set ears	+	+	+	-	+	+	+	+	+	-	+	+	+	-	-	+	+	-	+	+	+	+	+	+	+	NA	+	NA	NA	+	+	+	+	+	-	+	+	+	+	+	+	+	+	+	+	+	+
	Short, upturned nose, depressed root	+	+	+	+	+	+	+	-	+	+	+	+	+	+	+	+	+	+	+	+	+	+	+	NA	+	NA	+	+	+	+	NA	+	+	+	+	+	+	+	+	+	+	+	+	+	+	+	+
	Macroglossia	-	-	-	+	-	+	-	+	+	+	-	+	+	+	-	-	-	-	+	-	-	-	+	+	-	NA	+	NA	+	NA	NA	NA	NA	NA	NA	+	NA	-	-	-	-	+	+	+	-	+	-
	Macrostomia	+	-	-	-	+	+	-	+	-	-	+	+	+	+	-	-	-	-	+	+	+	+	+	+	-	NA	NA	NA	NA	+	NA	NA	NA	NA	NA	-	NA	-	NA	+	-	NA	NA	+	-	NA	-
	Micro/retrognathia	+	NA	+	NA	NA	NA	NA	+	+	+	+	NA	NA	+	NA	+	+	+	+	+	+	+	+	NA	+	NA	+	NA	NA	+	+	NA	NA	NA	+	+	+	+	+	+	+	-	NA	+	+	NA	+
	Facial hemangioma	-	-	-	-	-	-	-	-	-	-	-	-	-	-	+	+	-	-	+	+	+	-	+	NA	+	NA	NA	NA	NA	NA	NA	NA	NA	NA	NA	-	NA	-	-	-	+	NA	NA	-	-	-	-
	Short neck	+	+	+	+	+	+	+	NA	+	+	+	+	+	+	+	-	-	+	+	+	+	+	+	NA	-	NA	NA	NA	NA	NA	NA	NA	NA	NA	NA	+	+	+	+	+	+	+	NA	+	+	NA	+
	Hypertrichosis	+	+	-	+	+	-	+	NA	+	+	-	+	+	+	+	+	-	-	+	+	+	+	+	NA	+	NA	NA	NA	NA	NA	+	NA	NA	+	+	-	NA	-	-	-	+	+	+	+	-	+	-
Congenital anomalies	Hydronephrosis	+	+	+	+	+	+	+	+	+	+	+	+	+	+	+	+	+	+	+	+	+	-	+	+	-	+	+	+	+	+	+	+	+	+	+	+	+	+	+	+	+	+	+	+	+	+	+
	Genital abnormalities	-	-	+	+	+	+	+	+	+	+	+	+	+	+	+	+	+	+	+	+	+	-	+	+	-	NA	+	+	+	NA	+	+	+	+	+	+	+	+	+	+	+	+	+	+	+	+	+
	Cardiac defects	+	+	+	-	-	-	+	+	-	-	-	+	-	+	+	+	-	-	+	+	-	-	-	NA	-	NA	NA	-	NA	+	+	-	-	-	-	-	+	+	-	-	+	+	+	+	-	+	-
	Choanal stenosis	+	+	+	+	-	-	-	-	-	-	-	+	+	-	-	-	-	-	-	-	-	-	-	NA	-	NA	NA	NA	NA	NA	NA	NA	NA	NA	NA	+	-	+	-	-	+	NA	NA	-	-	-	+
	Hypoplastic, displaced or inverted nipples	+	NA	NA	NA	+	NA	+	+	-	+	NA	+	NA	NA	NA	+	-	-	-	+	+	+	+	NA	-	NA	NA	NA	NA	NA	NA	NA	NA	NA	NA	NA	NA	+	NA	NA	NA	NA	+	NA	NA	+	NA
	Post-axial polydactyly	+	-	-	-	-	-	-	+	-	+	-	-	-	-	-	-	-	-	-	-	-	-	-	NA	-	NA	NA	NA	NA	NA	NA	-	-	NA	NA	-	+	-	-	-	-	-	-	-	-	-	-
	Talipe(s) equinovarus	+	NA	NA	+	NA	NA	NA	-	-	-	NA	NA	NA	NA	NA	+	-	-	-	+	+	+	+	+	NA	NA	NA	NA	NA	NA	+	NA	NA	NA	+	NA	NA	NA	NA	NA	NA	NA	+	NA	NA	NA	NA
	Tracheo/laryngomalacia	-	NA	NA	NA	NA	NA	NA	NA	-	-	NA	NA	NA	NA	NA	-	-	-	+	+	-	-	+	NA	NA	NA	+	NA	NA	NA	+	NA	NA	NA	NA	NA	+	NA	NA	+	NA	NA	NA	NA	NA	NA	+
	Inguinal hernia	-	NA	NA	+	NA	NA	NA	NA	+	-	NA	NA	+	+	NA	-	+	-	-	+	-	+	-	NA	NA	NA	+	NA	NA	NA	NA	NA	NA	NA	NA	NA	NA	NA	NA	NA	NA	NA	NA	NA	NA	NA	NA
	Other	Patent foramen ovale, patent ductus arteriosus	Massive hepatosplenomegaly, cryptorchidism, atrial septal defect, patent ductus arteriosus		Spina bifida occulta, strabism with suspected unilateral optic atrophia	Hypoplastic labia	Digestive distension and hypoplasia of the pancreatic tail	Hypospadia		Persistent urogenital sinus, scrotal transposition, cryptorchidism, hypospadia	Right enlarged pelvis and calices; left hydroureteronephrosis with cortical atrophy and probably left ectopic ureter, hypoplastic labia majora, hypoplastic nipples	Labial groove			Rocker-bottom-feet, bladder diverticles, megacalycosis and hypospadia	Pectus carinatum, narrow chest, tongue fasciculation	Megacalycosis, entropion upper eyelids, posterior displaced anus, diastasis recti, blue sclereae.				Gastroesophageal reflux, ocular abnormalities			One tooth present at birth		Duplicated kidneys, 2 accessory nipples on right side		Short epiglottis, vocal cord paralysis, hypothyroidism	Hypothyroidism		Thoracic hypoplasia	Poor gastrointestinal motility with vomiting	Megacalycosis, coralliform kidney stones	Megacalycosis, dental anomalies, gingival hypertrophy			Left kidney lesion of unknown origin		Hip dysplasia, cutis marmorata		Nodular formation forearm of unknown origin	Cystic kidneys, cutis marmorata		Hypoplastic nipples	Hydrocele		Hypoplastic nipples	Renal calculi, pharyngeal incoordination
Neurodevelopmental anomalies	Developmental delay	+	+	+	+	+	NA	+	+	+	+	+	+	+	NA	+	+	+	+	+	+	+	+	+	+	+	NA	+	NA	NA	NA	NA	+	+	+	+	+	+	+	+	+	+	+	+	+	+	-	+
	Seizures	+	+	+	+	+	NA	+	+	+	+	+	+	+	+	+	+	+	+	+	-	+	+	+	+	+	+	+	+	+	+	NA	+	+	NA	+	+	+	+	+	+	+	+	+	+	+	-	+
	Spasticity and/or hypertonia	+	NA	+	NA	+	NA	NA	NA	-	-	NA	+	+	NA	NA	-	+	+	+	+	+	+	+	NA	+	NA	+	+	NA	NA	NA	+	+	NA	NA	NA	NA	NA	NA	NA	NA	NA	NA	NA	NA	NA	NA
	Vision impairment	+	-	+	NA	NA	NA	-	+	+	NA	+	-	+	+	+	+	NA	NA	NA	+	NA	NA	NA	NA	NA	NA	-	NA	NA	NA	+	+	+	NA	NA	+	+	+	NA	NA	+	NA	+	+	NA	+	-
	Hearing impairment	-	+	+	+	+	NA	+	+	-	NA	+	+	+	+	NA	+	NA	NA	-	NA	NA	NA	NA	NA	NA	NA	+	NA	NA	NA	+	+	+	+	NA	+	+	+	NA	NA	+	NA	+	+	NA	+	+
	Brain MRI/CT
	Ventriculomegaly	+	+	-	-	-	-	-	-	+	+	-	+	+	-	-	+	-	+	-	+	+	+	+	NA	+	NA	+	+	+	+	+	+	+	+	+	+	NA	NA	-	-	-	NA	+	+	-	-	+
	Underdeveloped corpus callosum/septum	-	NA	-	-	+	+	+	-	+	-	+	+	+	+	-	+	+	+	+	+	+	+	+	+	NA	+	NA	NA	NA	+	+	+	+	NA	NA	+	+	NA	+	+	+	NA	+	+	+	+	-
	Cortical atrophy or dysplasia	-	+	-	-	-	-	+	NA	+	-	-	+	+	-	+	+	+	-	-	-	+	+	+	NA	NA	NA	NA	NA	NA	+	NA	+	+	+	NA	-	+	NA	-	+	NA	NA	NA	-	NA	-	+
	Choroid plexus cysts	-	NA	-	-	-	-	-	-	-	-	-	-	-	-	-	+	+	-	-	+	+	+	+	NA	+	NA	NA	NA	NA	NA	NA	+	+	NA	NA	+	NA	NA	+	+	NA	NA	NA	-	NA	+	-
	Other		Hydrocephaly , cavum septum pellicidum		Polymicrogeria	Pachygyria, optic disc pit	Cystic lesion filum terminale	Myelination delay	Pachygyria	Underdeveloped sulcation, delayed myelination, strabismus, nystagmus, cortical visual impairment		Small optic discs	Sylvius aqueduct stenosis, myelination delay, polymicrogyria	Periventricular frontal defects	Cerebellum hypoplasia, septal agenesis, postnatal intracerebral plexus haemorrhage				Seizures were focal (facial). No EEG done. Seizures were controlled on phenobarbitone.				Two heterotopic cortical nodules within frontal white matter		Hyperintense focus in both cerebral hemispheres					Polymicrogyria	Myelination delay	Myelination delay			Progressive brain atrophy		Polymicrogyria						Dysmorphic ventricles	Hydrocephaly	Polymicrogyria
	Ophthalmological
	Abnormal fundoscopy	-	-	+	+	+	NA	-	NA	-	NA	+	+	-	NA	+	-	-	NA	NA	+	-	-	+	NA	NA	NA	NA	NA	NA	NA	NA	+	+	NA	NA	NA	NA	-	+	NA	NA	NA	NA	-	NA	+	-
	Alacrima	-	-	NA	+	NA	NA	+	+	-	-	NA	+	-	NA	NA	-	+	-	+	+	+	+	+	NA	NA	NA	NA	NA	NA	NA	NA	+	+	NA	NA	+	+	-	NA	NA	NA	+	NA	+	+	+	+
	Progressive failure to thrive	-	NA	+	+	+	NA	+	+	+	+	-	+	+	NA	NA	+	+	+	+	+	+	+	+	+	NA	NA	+	NA	NA	NA	+	+	+	+	+	+	+	-	+	+	+	NA	NA	+	+	NA	+
Radiological findings	Skull
	Sclerotic base or mastoid	-	NA	NA	NA	NA	+	NA	+	NA	NA	-	NA	NA	NA	+	NA	NA	-	NA	NA	+	+	+	+	NA	NA	NA	NA	NA	+	+	NA	NA	NA	+	NA	+	+	+	+	+	+	NA	+	+	+	-
	Wide occipital synchondrosis	-	NA	NA	NA	NA	-	NA	+	NA	NA	-	NA	NA	NA	+	NA	NA	-	NA	NA	+	+	+	NA	NA	NA	+	+	+	+	+	NA	NA	NA	+	NA	NA	-	+	+	+	+	NA	NA	+	+	+
	Steep base	-	NA	NA	NA	NA	+	NA	-	NA	NA	NA	NA	NA	NA	+	NA	NA	-	+	NA	+	+	+	NA	NA	NA	NA	NA	NA	NA	NA	NA	NA	NA	NA	NA	NA	+	+	+	NA	NA	NA	NA	+	NA	+
	Wormian bones	+	NA	+	NA	NA	-	NA	+	NA	NA	-	NA	NA	NA	+	NA	NA	+	NA	NA	-	-	+	NA	NA	NA	NA	NA	NA	NA	NA	NA	NA	NA	+	NA	-	-	-	+	NA	NA	NA	NA	-	NA	-
	Extremities
	Cortices: dense, thickened, undertubulated	+	NA	NA	NA	NA	-	NA	+	-	-	-	NA	NA	NA	+	-	NA	-	NA	+	+	+	+	+	NA	NA	NA	NA	NA	NA	NA	NA	NA	NA	NA	NA	NA	-	-	-	+	NA	NA	NA	+	NA	-
	Hypoplastic distal phalanges	NA	NA	NA	NA	NA	+	+	+	-	-	+	NA	NA	NA	+	+	NA	+	-	+	+	+	+	+	NA	NA	NA	+	+	NA	+	NA	NA	NA	NA	NA	NA	-	+	+	+	+	NA	NA	+	NA	+
	Broad metaphyses	+	NA	+	NA	NA	+	NA	+	-	-	+	NA	NA	NA	+	-	NA	-	NA	+	+	+	+	NA	NA	NA	NA	NA	NA	+	+	NA	NA	+	NA	NA	NA	-	-	-	+	NA	NA	+	-	NA	+
	Short first metacarpal	NA	NA	NA	NA	NA	-	NA	NA	+	-	+	NA	NA	NA	+	-	NA	-	NA	-	+	+	+	+	NA	NA	NA	+	NA	NA	NA	NA	NA	NA	NA	NA	NA	-	+	-	+	+	NA	NA	+	NA	-
	Chest
	Broad ribs	+	NA	+	NA	NA	+	NA	+	+	+	+	-	-	+	-	NA	NA	+	NA	+	+	+	+	+	+	NA	NA	NA	NA	NA	+	NA	NA	+	+	+	+	+	-	+	+	+	NA	+	+	NA	+
	Abnormal (long/irregular) clavicles	+	NA	NA	NA	NA	-	NA	NA	+	-	NA	-	-	NA	+	-	NA	+	NA	-	+	+	+	NA	NA	NA	NA	NA	NA	+	NA	NA	NA	NA	NA	-	NA	-	-	-	+	NA	NA	NA	+	NA	-
	Hypoplastic first rib(s)	+	NA	NA	NA	NA	+	+	-	+	-	NA	-	-	-	-	-	NA	-	NA	-	+	+	+	NA	NA	NA	NA	NA	NA	NA	NA	NA	NA	NA	NA	-	NA	-	-	+	NA	NA	NA	NA	-	NA	-
	Pelvis
	Hypoplastic/underossified pubic bones	+	NA	+	NA	NA	+	NA	+	+	+	NA	NA	NA	NA	+	-	NA	NA	NA	NA	+	+	+	NA	NA	NA	NA	NA	+	NA	+	NA	NA	NA	+	+	NA	-	NA	+	+	NA	NA	NA	+	NA	+
	Other	Bilateral femoral bowing, rocker bottom feet, scoliosis, postaxial left sided extra digit	Bilateral femoral bowing			Limited extension of elbows and knees	Horizontal ribs	Hemivertebrae		Craniosynostosis, unilateral lambdoidal suture, scoliosis, 2/3 toe syndactyly											0					Long heels, double transverse crease bilaterally		Radioulnar synostosis, scoliosis			Tibial bowing	Tibial and femoral bowing							Bowed forearm bones, radioulnar synostosis								Accessory ribs
	Tumors	-	Juvenile myelomonocytic leukemia	-	Anaplastic extradural ependymal tumor with myxopapillary and ependymoblastic differentiation	NA	-	-	-	-	-	-	Sacral teratoma	Coccygeal extradural anaplastic ependymoma	Coccygeal teratoma	-	-	-	-	-	-	-	-				-	-		-			-	-			-	-	-	-	-	Recurrent sacrococcgeal PNET	-	-	-		Primitive neuroectodermal tumor	-
	Haematological anomalies	-	NA	NA	NA	NA	NA	Haemolytic anemia	NA	NA	-	NA	NA	NA	-	NA	NA	NA	-	NA	NA	NA	NA	Increased ratio of CD4/CD8	NA	NA	NA	NA	NA	NA	NA	NA	NA	NA	NA	NA	NA	NA	NA	NA	NA	NA	NA	NA	NA	NA	NA	NA
	Immunulogical problems	Repeated lung infections, urinary tract infections	+	-	NA	NA	NA	Repeated upper airways infections	NA	NA	-	NA	NA	NA	NA	NA	-	-	-	NA	NA	NA	NA	NA	NA	NA	NA	NA	NA	NA	NA	NA	NA	NA	NA	NA	NA	NA	NA	NA	NA	NA	NA	NA	NA	NA	NA	NA
	Cause of death (if applicable)	Pulmonary hypoplasia with severe pneumonia	Untreatable bronchopneumonia	NA	Relapse extradural ependymal tumor	-	Respiratory distress	Respiratory distress pneumonia, cardiac arrest	NA	-	NA	NA	Organ failure secondary to sacral teratoma	NA	-	-	Urinary sepsis	NA	Sudden cardiorespiratory arrest. Possible aspiration.	NA	-	NA	NA	-	-	-	Sepsis while in hospital	NA	-	Chest infection	-	-	-	-	-	-	NA	NA	-	NA	Sudden death	NA	Apnea	Sudden cardiorespiratory arrest	Pneumonia	-	NA	Intractable epilepsy and chronic lung disease from infection and aspiration
[truncated: 4 more columns]
