# Supplementary material for: Overlapping SETBP1 gain-of-function mutations in Schinzel-Giedion syndrome and hematologic malignancies
Source: PLoS Genet. 2017 Mar 27;13(3):e1006683. doi: 10.1371/journal.pgen.1006683 (PMC5386295; doi:10.1371/journal.pgen.1006683)
Supplement: S4 Table — Germline SETBP1 mutations were retrieved from previous reports from mutation-positive individuals with SGS. Two siblings with the same germline SETBP1 mutation were identified in our cohort, suggesting parental mosaicism for the pathogenic mutation. These two mutations were counted as a single event. Somatic SETBP1 mutations were retrieved from the Catalogue of Somatic Mutations in Cancer (COSMIC) database and the cited references were manually curated to avoid double counts for a single mutation (e.g. sample from same patient at diagnosis versus relapse). (XLSX) [file pgen.1006683.s004.xlsx]

## Sheet: Summary
Somatic events		Germline events
Mutation	Count	Substitution	#
P637R	1	E862K	1
E654K	1	S867R	2
S854A	1	D868A	1
E858K	5	D868N	14
E863K	1	D868Y	1
S867R	1	S869N	1
D868N	108	S869R	1
D868H	1	G870C	1
D868Y	3	G870D	3
D868G	1	G870S	12
S869G	4	I871S	1
S869R	5	I871T	13
S869N	2	T873I	1
G870S	80
G870D	9
G870V	1
G870R	2
I871T	25
I871S	4
G872R	3
T873R	2
D874N	1
D874Y	1
D880N	1
D880E	1
D908N	2

## Sheet: Germline mutations
Substitution	Cohort	Ref	Author	Current case	Title	Journal	Pubmed ID	Comment
I871T	Nijmegen	1	Hoischen	-	De novo mutations of SETBP1 cause Schinzel-Giedion syndrome	Nature Genetics	20436468
D868N	Nijmegen	1	Hoischen	-	De novo mutations of SETBP1 cause Schinzel-Giedion syndrome	Nature Genetics	20436468
D868N	Nijmegen	1	Hoischen	-	De novo mutations of SETBP1 cause Schinzel-Giedion syndrome	Nature Genetics	20436468
G870D	Nijmegen	1	Hoischen	-	De novo mutations of SETBP1 cause Schinzel-Giedion syndrome	Nature Genetics	20436468
D868N	Nijmegen	1	Hoischen	-	De novo mutations of SETBP1 cause Schinzel-Giedion syndrome	Nature Genetics	20436468
D868N	Nijmegen	1	Hoischen	-	De novo mutations of SETBP1 cause Schinzel-Giedion syndrome	Nature Genetics	20436468
D868A	Nijmegen	1	Hoischen	-	De novo mutations of SETBP1 cause Schinzel-Giedion syndrome	Nature Genetics	20436468
G870S	Nijmegen	1	Hoischen	-	De novo mutations of SETBP1 cause Schinzel-Giedion syndrome	Nature Genetics	20436468
I871T	Nijmegen	1	Hoischen	-	De novo mutations of SETBP1 cause Schinzel-Giedion syndrome	Nature Genetics	20436468
I871T	Nijmegen	1	Hoischen	-	De novo mutations of SETBP1 cause Schinzel-Giedion syndrome	Nature Genetics	20436468
I871T	Nijmegen	1	Hoischen	-	De novo mutations of SETBP1 cause Schinzel-Giedion syndrome	Nature Genetics	20436468
I871T	Nijmegen	1	Hoischen	-	De novo mutations of SETBP1 cause Schinzel-Giedion syndrome	Nature Genetics	20436468
G870S	External	2	Suphapeetiporn	-	SETBP1 mutations in two Thai patients with Schinzel–Giedion syndrome	Clinical Genetics	21371013
G870S	External	2	Suphapeetiporn	-	SETBP1 mutations in two Thai patients with Schinzel–Giedion syndrome	Clinical Genetics	21371013
I871T	External	3	Lestner	-	Unusual neuroradiological features in Schinzel–Giedion syndrome: a novel case	Clinical Dysmorphology	22473152
G870S	External	4	Ko	-	Distinct neurological features in a patient with Schinzel-Giedion syndrome caused by a recurrent SETBP1 mutation	Child's Nervous System	23400866
I871T	External	5	Miyake	-	West syndrome in a patient with schinzel-giedion syndrome.	Journal of Child Neurology	25028416
G870C	External	6	López-González	-	Síndrome Schinzel-Giedion: nueva mutación en SETBP1	Anales de Pediatría	25082129
D868N	External	7	Carvalho	-	Schinzel–Giedion syndrome in two Brazilian patients: Report of a novel mutation in SETBP1 and literature review of the clinical features	American Journal of Medical Genetics Part A	25663181
S867R	External	7	Carvalho	-	Schinzel–Giedion syndrome in two Brazilian patients: Report of a novel mutation in SETBP1 and literature review of the clinical features	American Journal of Medical Genetics Part A	25663181
D868N	External	8	Volk	-	Whole-Exome Sequencing in the Clinic: Lessons from Six Consecutive Cases from the Clinician’s Perspective	Molecular Syndromology	25852444
I871S	External	9	Takeuchi	-	Progressive brain atrophy in SchinzeleGiedion syndrome with a SETBP1 mutation	European Journal of Medical Genetics journal	26096993
G870S	External	10	Herenger	-	Long term follow up of two independent patients with Schinzel-Giedion carrying SETBP1 mutations	European Journal of Medical Genetics	26188272
G870S	External	10	Herenger	-	Long term follow up of two independent patients with Schinzel-Giedion carrying SETBP1 mutations	European Journal of Medical Genetics	26188272
S869N	Nijmegen	-	-	1	-	-	-
D868N	Nijmegen	-	-	2	-	-	-
I871T	Nijmegen	-	-	3	-	-	-
G870D	Nijmegen	-	-	4	-	-	-
I871T	Nijmegen	-	-	5	-	-	-
I871T	Nijmegen	-	-	6	-	-	-
D868N	Nijmegen	-	-	7	-	-	-
D868N	Nijmegen	-	-	8	-	-	-
G870S	Nijmegen	-	-	9	-	-	-
S869R	Nijmegen	-	-	10	-	-	-
I871T	Nijmegen	-	-	11	-	-	-
D868N	Nijmegen	-	-	12	-	-	-
D868N	Nijmegen	-	-	13	-	-	-
D868N	Nijmegen	-	-	14	-	-	-
D868Y	Nijmegen	-	-	15	-	-	-
G870S	Nijmegen	-	-	16	-	-	-
G870S	Nijmegen	-	-	17	-	-	-
D868N	Nijmegen	-	-	18	-	-	-
I871T	Nijmegen	-	-	19	-	-	-
G870S	Nijmegen	-	-	20	-	-	-
G870S	Nijmegen	-	-	21	-	-	-
G870S	Nijmegen	-	-	22	-	-	-
D868N	Nijmegen	-	-	23	-	-	-
G870D	Nijmegen	-	-	24	-	-	-
I871T	Nijmegen	-	-	25	-	-	-	Parental mosaicism for this mutation, mutations are counted as single event
I871T	Nijmegen	-	-	26	-	-	-	Parental mosaicism for this mutation, mutations are counted as single event
S867R	Nijmegen	-	-	27	-	-	-
E862K	Nijmegen	-	-	28	-	-	-
T873I	Nijmegen	-	-	29	-	-	-

## Sheet: Somatic mutations
Substitution	# of individual substitutions	Type of myeloid pathology	Ref	First author	Title	Journal	Pubmed ID
E654K	1	aCML	1	Piazza	Recurrent SETBP1 mutations in atypical chronic myeloid leukemia.	Nature Genetics	23222956
E858K	1	aCML	1	Piazza	Recurrent SETBP1 mutations in atypical chronic myeloid leukemia.	Nature Genetics	23222956
D868N	8	aCML	1	Piazza	Recurrent SETBP1 mutations in atypical chronic myeloid leukemia.	Nature Genetics	23222956
S869G	3	aCML	1	Piazza	Recurrent SETBP1 mutations in atypical chronic myeloid leukemia.	Nature Genetics	23222956
G870S	8	aCML	1	Piazza	Recurrent SETBP1 mutations in atypical chronic myeloid leukemia.	Nature Genetics	23222956
I871T	2	aCML	1	Piazza	Recurrent SETBP1 mutations in atypical chronic myeloid leukemia.	Nature Genetics	23222956
D868N	5	CMML	2	Damm	SETBP1 mutations in 658 patients with myelodysplastic syndromes, chronic myelomonocytic leukemia and secondary acute myeloid leukemias	Leukemia	23443343
G870S	3	CMML	2	Damm	SETBP1 mutations in 658 patients with myelodysplastic syndromes, chronic myelomonocytic leukemia and secondary acute myeloid leukemias	Leukemia	23443343
E858K	1	CMML	2	Damm	SETBP1 mutations in 658 patients with myelodysplastic syndromes, chronic myelomonocytic leukemia and secondary acute myeloid leukemias	Leukemia	23443343
S869R	1	CMML	2	Damm	SETBP1 mutations in 658 patients with myelodysplastic syndromes, chronic myelomonocytic leukemia and secondary acute myeloid leukemias	Leukemia	23443343
I871T	1	CMML	2	Damm	SETBP1 mutations in 658 patients with myelodysplastic syndromes, chronic myelomonocytic leukemia and secondary acute myeloid leukemias	Leukemia	23443343
D908N	1	CMML	2	Damm	SETBP1 mutations in 658 patients with myelodysplastic syndromes, chronic myelomonocytic leukemia and secondary acute myeloid leukemias	Leukemia	23443343
E858K	1	MDS	2	Damm	SETBP1 mutations in 658 patients with myelodysplastic syndromes, chronic myelomonocytic leukemia and secondary acute myeloid leukemias	Leukemia	23443343
D868N	1	MDS	2	Damm	SETBP1 mutations in 658 patients with myelodysplastic syndromes, chronic myelomonocytic leukemia and secondary acute myeloid leukemias	Leukemia	23443343
G870S	2	MDS	2	Damm	SETBP1 mutations in 658 patients with myelodysplastic syndromes, chronic myelomonocytic leukemia and secondary acute myeloid leukemias	Leukemia	23443343
D868N	3	MDS	2	Damm	SETBP1 mutations in 658 patients with myelodysplastic syndromes, chronic myelomonocytic leukemia and secondary acute myeloid leukemias	Leukemia	23443343
D868H	1	sAML	2	Damm	SETBP1 mutations in 658 patients with myelodysplastic syndromes, chronic myelomonocytic leukemia and secondary acute myeloid leukemias	Leukemia	23443343
S869G	1	MDS	2	Damm	SETBP1 mutations in 658 patients with myelodysplastic syndromes, chronic myelomonocytic leukemia and secondary acute myeloid leukemias	Leukemia	23443343
D868N	5	CMML	3	Laborde	SETBP1 mutations in 415 patients with primary myelofibrosis or chronic myelomonocytic leukemia: independent prognostic impact in CMML	Leukemia	23558523
G870S	1	CMML	3	Laborde	SETBP1 mutations in 415 patients with primary myelofibrosis or chronic myelomonocytic leukemia: independent prognostic impact in CMML	Leukemia	23558523
I871T	1	CMML	3	Laborde	SETBP1 mutations in 415 patients with primary myelofibrosis or chronic myelomonocytic leukemia: independent prognostic impact in CMML	Leukemia	23558523
D868Y	1	CMML	3	Laborde	SETBP1 mutations in 415 patients with primary myelofibrosis or chronic myelomonocytic leukemia: independent prognostic impact in CMML	Leukemia	23558523
D868N	3	PMF	3	Laborde	SETBP1 mutations in 415 patients with primary myelofibrosis or chronic myelomonocytic leukemia: independent prognostic impact in CMML	Leukemia	23558523
G870S	2	PMF	3	Laborde	SETBP1 mutations in 415 patients with primary myelofibrosis or chronic myelomonocytic leukemia: independent prognostic impact in CMML	Leukemia	23558523
I871T	1	PMF	3	Laborde	SETBP1 mutations in 415 patients with primary myelofibrosis or chronic myelomonocytic leukemia: independent prognostic impact in CMML	Leukemia	23558523
D868N	1	CNL	4	Pardanani	CSF3R T618I is a highly prevalent and specific mutation in chronic neutrophilic leukemia	Leukemia	23604229
G870S	2	aCML	4	Pardanani	CSF3R T618I is a highly prevalent and specific mutation in chronic neutrophilic leukemia	Leukemia	23604229
G870D	2	CNL	4	Pardanani	CSF3R T618I is a highly prevalent and specific mutation in chronic neutrophilic leukemia	Leukemia	23604229
G872R	1	CNL	4	Pardanani	CSF3R T618I is a highly prevalent and specific mutation in chronic neutrophilic leukemia	Leukemia	23604229
D868N	28	MDs/MPN	5	Meggendorfer	SETBP1 mutations occur in 9% of MDS/MPN and in 4% of MPN cases and are strongly associated with atypical CML, monosomy 7, isochromosome i(17)(q10), ASXL1 and CBL mutations.	Leukemia	23628959
G870S	24	MDs/MPN	5	Meggendorfer	SETBP1 mutations occur in 9% of MDS/MPN and in 4% of MPN cases and are strongly associated with atypical CML, monosomy 7, isochromosome i(17)(q10), ASXL1 and CBL mutations.	Leukemia	23628959
I871T	9	MDs/MPN	5	Meggendorfer	SETBP1 mutations occur in 9% of MDS/MPN and in 4% of MPN cases and are strongly associated with atypical CML, monosomy 7, isochromosome i(17)(q10), ASXL1 and CBL mutations.	Leukemia	23628959
G870D	4	MDs/MPN	5	Meggendorfer	SETBP1 mutations occur in 9% of MDS/MPN and in 4% of MPN cases and are strongly associated with atypical CML, monosomy 7, isochromosome i(17)(q10), ASXL1 and CBL mutations.	Leukemia	23628959
E858K	1	MDs/MPN	5	Meggendorfer	SETBP1 mutations occur in 9% of MDS/MPN and in 4% of MPN cases and are strongly associated with atypical CML, monosomy 7, isochromosome i(17)(q10), ASXL1 and CBL mutations.	Leukemia	23628959
D868Y	1	MDs/MPN	5	Meggendorfer	SETBP1 mutations occur in 9% of MDS/MPN and in 4% of MPN cases and are strongly associated with atypical CML, monosomy 7, isochromosome i(17)(q10), ASXL1 and CBL mutations.	Leukemia	23628959
D868G	1	MDs/MPN	5	Meggendorfer	SETBP1 mutations occur in 9% of MDS/MPN and in 4% of MPN cases and are strongly associated with atypical CML, monosomy 7, isochromosome i(17)(q10), ASXL1 and CBL mutations.	Leukemia	23628959
S869R	1	MDs/MPN	5	Meggendorfer	SETBP1 mutations occur in 9% of MDS/MPN and in 4% of MPN cases and are strongly associated with atypical CML, monosomy 7, isochromosome i(17)(q10), ASXL1 and CBL mutations.	Leukemia	23628959
G870V	1	MDs/MPN	5	Meggendorfer	SETBP1 mutations occur in 9% of MDS/MPN and in 4% of MPN cases and are strongly associated with atypical CML, monosomy 7, isochromosome i(17)(q10), ASXL1 and CBL mutations.	Leukemia	23628959
T873R	1	MDs/MPN	5	Meggendorfer	SETBP1 mutations occur in 9% of MDS/MPN and in 4% of MPN cases and are strongly associated with atypical CML, monosomy 7, isochromosome i(17)(q10), ASXL1 and CBL mutations.	Leukemia	23628959
D874N	1	MDs/MPN	5	Meggendorfer	SETBP1 mutations occur in 9% of MDS/MPN and in 4% of MPN cases and are strongly associated with atypical CML, monosomy 7, isochromosome i(17)(q10), ASXL1 and CBL mutations.	Leukemia	23628959
D908N	1	MDs/MPN	5	Meggendorfer	SETBP1 mutations occur in 9% of MDS/MPN and in 4% of MPN cases and are strongly associated with atypical CML, monosomy 7, isochromosome i(17)(q10), ASXL1 and CBL mutations.	Leukemia	23628959
D868N	4	MDs/AML	6	Thol	SETBP1 mutation analysis in 944 patients with MDS and AML	Leukemia	23648668
G870S	4	MDs/AML	6	Thol	SETBP1 mutation analysis in 944 patients with MDS and AML	Leukemia	23648668
S854A	1	MDs/AML	6	Thol	SETBP1 mutation analysis in 944 patients with MDS and AML	Leukemia	23648668
S869N	1	MDs/AML	6	Thol	SETBP1 mutation analysis in 944 patients with MDS and AML	Leukemia	23648668
D868N	5	JMML	7	Sakaguchi	Exome sequencing identifies secondary mutations of SETBP1 and JAK3 in juvenile myelomonocytic leukemia	Nature Genetics	23832011
G870S	1	JMML	7	Sakaguchi	Exome sequencing identifies secondary mutations of SETBP1 and JAK3 in juvenile myelomonocytic leukemia	Nature Genetics	23832011
S869R	1	JMML	7	Sakaguchi	Exome sequencing identifies secondary mutations of SETBP1 and JAK3 in juvenile myelomonocytic leukemia	Nature Genetics	23832011
D868N	28	ML (RAEB, CMML, sAML)	8	Makishima	Somatic SETBP1 mutations in myeloid malignancies	Nature Genetics	23832012
G870S	15	ML (RAEB, CMML, sAML)	8	Makishima	Somatic SETBP1 mutations in myeloid malignancies	Nature Genetics	23832012
I871T	5	ML (RAEB, CMML, sAML)	8	Makishima	Somatic SETBP1 mutations in myeloid malignancies	Nature Genetics	23832012
D868Y	1	ML (RAEB, CMML, sAML)	8	Makishima	Somatic SETBP1 mutations in myeloid malignancies	Nature Genetics	23832012
S869N	1	ML (RAEB, CMML, sAML)	8	Makishima	Somatic SETBP1 mutations in myeloid malignancies	Nature Genetics	23832012
D880N	1	ML (RAEB, CMML, sAML)	8	Makishima	Somatic SETBP1 mutations in myeloid malignancies	Nature Genetics	23832012
D880E	1	ML (RAEB, CMML, sAML)	8	Makishima	Somatic SETBP1 mutations in myeloid malignancies	Nature Genetics	23832012
G870S	4	MDS/CMML	9	Fernandez-Mercado	Mutations in SETBP1 are recurrent in myelodysplastic syndromes and often coexist with cytogenetic markers associated with disease progression	Br J Haematol	23889083
I871S	4	MDS/CMML	9	Fernandez-Mercado	Mutations in SETBP1 are recurrent in myelodysplastic syndromes and often coexist with cytogenetic markers associated with disease progression	Br J Haematol	23889083
G870R	1	MDS/CMML	9	Fernandez-Mercado	Mutations in SETBP1 are recurrent in myelodysplastic syndromes and often coexist with cytogenetic markers associated with disease progression	Br J Haematol	23889083
P637R	1	MDS/CMML	9	Fernandez-Mercado	Mutations in SETBP1 are recurrent in myelodysplastic syndromes and often coexist with cytogenetic markers associated with disease progression	Br J Haematol	23889083
E863K	1	MDS/CMML	9	Fernandez-Mercado	Mutations in SETBP1 are recurrent in myelodysplastic syndromes and often coexist with cytogenetic markers associated with disease progression	Br J Haematol	23889083
D868N	1	MDS/CMML	9	Fernandez-Mercado	Mutations in SETBP1 are recurrent in myelodysplastic syndromes and often coexist with cytogenetic markers associated with disease progression	Br J Haematol	23889083
T873R	1	MDS/CMML	9	Fernandez-Mercado	Mutations in SETBP1 are recurrent in myelodysplastic syndromes and often coexist with cytogenetic markers associated with disease progression	Br J Haematol	23889083
I871T	1	MDS/CMML	9	Fernandez-Mercado	Mutations in SETBP1 are recurrent in myelodysplastic syndromes and often coexist with cytogenetic markers associated with disease progression	Br J Haematol	23889083
G870R	1	JMML	10	Shiba	SETBP1 mutations in juvenile myelomonocytic leukaemia and myelodysplastic syndrome but not in paediatric acute myeloid leukaemia.	Br J Haematol	24117422
S869R	1	JMML	10	Shiba	SETBP1 mutations in juvenile myelomonocytic leukaemia and myelodysplastic syndrome but not in paediatric acute myeloid leukaemia.	Br J Haematol	24117422
I871T	1	sMDS	10	Shiba	SETBP1 mutations in juvenile myelomonocytic leukaemia and myelodysplastic syndrome but not in paediatric acute myeloid leukaemia.	Br J Haematol	24117422
G870S	3	MDS	11	Hou	Clinical implications of the SETBP1 mutation in patients with primary myelodysplastic syndrome and its stability during disease progression.	Am J Hematol	24127063
D868N	8	MDS	11	Hou	Clinical implications of the SETBP1 mutation in patients with primary myelodysplastic syndrome and its stability during disease progression.	Am J Hematol	24127063
I871T	1	MDS	11	Hou	Clinical implications of the SETBP1 mutation in patients with primary myelodysplastic syndrome and its stability during disease progression.	Am J Hematol	24127063
E858K	1	MDS	11	Hou	Clinical implications of the SETBP1 mutation in patients with primary myelodysplastic syndrome and its stability during disease progression.	Am J Hematol	24127063
S867R	1	MDS	11	Hou	Clinical implications of the SETBP1 mutation in patients with primary myelodysplastic syndrome and its stability during disease progression.	Am J Hematol	24127063
D874Y	1	MDS	11	Hou	Clinical implications of the SETBP1 mutation in patients with primary myelodysplastic syndrome and its stability during disease progression.	Am J Hematol	24127063
D868N	1	CNL	12	Lasho	Chronic neutrophilic leukemia with concurrent CSF3R and SETBP1 mutations: single colony clonality studies, in vitro sensitivity to JAK inhibitors and lack of treatment response to ruxolitinib.	Leukemia	24445868
G870S	1	CML	13	Senin	[Molecular characterization of atypical chronic myeloid leukemia and chronic neutrophilic leukemia	Med Clin	24854193
G870S	1	CNL	13	Senin	[Molecular characterization of atypical chronic myeloid leukemia and chronic neutrophilic leukemia	Med Clin	24854193
G872R	1	CML	13	Senin	[Molecular characterization of atypical chronic myeloid leukemia and chronic neutrophilic leukemia	Med Clin	24854193
G870S	2	sML	14	Fabiani	SETBP1 mutations in 106 patients with therapy-related myeloid neoplasms	Haematologica	24907359
S869R	1	sML	14	Fabiani	SETBP1 mutations in 106 patients with therapy-related myeloid neoplasms	Haematologica	24907359
G870S	1	aCML	15	Ammatuna	Atypical chronic myeloid leukemia with concomitant CSF3R T618I and SETBP1 mutations unresponsive to the JAK inhibitor ruxolitinib.	Ann Hemat	25491280
D868N	2	CNL	16	Elliot	ASXL1 mutations are frequent and prognostically detrimental in CSF3R-mutated chronic neutrophilic leukemia	Am J Hemat	25850813
G870D	2	CNL	16	Elliot	ASXL1 mutations are frequent and prognostically detrimental in CSF3R-mutated chronic neutrophilic leukemia	Am J Hemat	25850813
G872R	1	CNL	16	Elliot	ASXL1 mutations are frequent and prognostically detrimental in CSF3R-mutated chronic neutrophilic leukemia	Am J Hemat	25850813
G870D	1	CNL	17	Lasho	CALR mutation studies in chronic neutrophilic leukemia	Am J Hemat	24421250
D868N	1	MDS	18	Xu	Genomic landscape of CD34+ hematopoietic cells in myelodysplastic syndrome and gene mutation profiles as prognostic markers	PNAS	24850867
I871T	1	MDS	18	Xu	Genomic landscape of CD34+ hematopoietic cells in myelodysplastic syndrome and gene mutation profiles as prognostic markers	PNAS	24850867
D868N	2	CNL	19	Cui	CSF3R, SETBP1 and CALR mutations in chronic neutrophilic leukemia	J Hemato Oncol	25316523
G870S	1	CNL	19	Cui	CSF3R, SETBP1 and CALR mutations in chronic neutrophilic leukemia	J Hemato Oncol	25316523
I871T	2	CNL	19	Cui	CSF3R, SETBP1 and CALR mutations in chronic neutrophilic leukemia	J Hemato Oncol	25316523
G870S	4	CML	20	Gambacorti-Passerini	Recurrent ETNK1 mutations in atypical chronic myeloid leukemia.	Blood	25343957
D868N	1	CML	20	Gambacorti-Passerini	Recurrent ETNK1 mutations in atypical chronic myeloid leukemia.	Blood	25343957
D868N	1	MPN	21	Bartels	De novo CSF3R mutation associated with transformation of myeloproliferative neoplasm to atypical CML	Ann Hematol	25865944
G870S	1	CNL	22	Maxson	The Colony-Stimulating Factor 3 Receptor T640N Mutation Is Oncogenic, Sensitive to JAK Inhibition, and Mimics T618I.	Clin Cancer Research	26475333

## Sheet: Legend
Type of myeloid pathology
aCML	Atypical chronic myeloid leukemia
AML	Acute myeloid leukemia
CML	Chronic myeloid leukemia
CMML	Chronic myelomonocytic leukemia
CNL	Chronic neutrophilic leukemia
JMML	Juvenile myelomonocytic leukemia
MDS	Myelodysplastic syndrome
ML	Myeloid leukemia
MPN	Myeloproliferative neoplasm
PMF	Primary myelofibrosis
RAEB	Refractory anemia with excess blasts
sAML	Secondary acute myeloid leukemia
sMDS	Secondary myelodysplasia
sML	Secondary myeloid leukemia
